# Supplementary material for: Social sentiment segregation: Evidence from Twitter and Google Trends in Chile during the COVID-19 dynamic quarantine strategy
Source: PLoS One. 2021 Jul 13;16(7):e0254638. doi: 10.1371/journal.pone.0254638 (PMC8277056; doi:10.1371/journal.pone.0254638)
Supplement: S1 File — (ZIP) [file pone.0254638.s002.zip]

Archive with 6 entries (6 files):
- CARs_for_R_MPI.xls
- __MACOSX/._CARs_for_R_MPI.xls
- Complete_DataBase.dta
- __MACOSX/._Complete_DataBase.dta
- data_base_panel.dta
- __MACOSX/._data_base_panel.dta
