# Supplementary material for: Social sentiment segregation: Evidence from Twitter and Google Trends in Chile during the COVID-19 dynamic quarantine strategy
Source: PLoS One. 2021 Jul 13;16(7):e0254638. doi: 10.1371/journal.pone.0254638 (PMC8277056; doi:10.1371/journal.pone.0254638)
Supplement: S1 File — (ZIP) [file pone.0254638.s002.zip › CARs_for_R_MPI.xls]

## Sheet: Sheet1
date	CAR_IPSA_Dow	test_IPSA_Dow	CAR_IPSA_SP500	test_IPSA_SP500	CAR_IGPA_Dow	test_IGPA_Dow	CAR_IGPA_SP500	test_IGPA_SP500	CAR_Utilities_Dow	test_Utilities_Dow	CAR_Utilities_SP500	test_Utilities_SP500	CAR_Financials_Dow	test_Financials_Dow	CAR_Financials_SP500	test_Financials_SP500	CAR_ConsStpls_Dow	test_ConsStpls_Dow	CAR_ConsStpls_SP500	test_ConsStpls_SP500	CAR_Energy_Dow	test_Energy_Dow	CAR_Energy_SP500	test_Energy_SP500	CAR_Industrial_Dow	test_Industrial_Dow	CAR_Industrial_SP500	test_Industrial_SP500	CAR_RealEstate_Dow	test_RealEstate_Dow	CAR_RealEstate_SP500	test_RealEstate_SP500	CAR_ComServ_Dow	test_ComServ_Dow	CAR_ComServ_SP500	test_ComServ_SP500	CAR_IT_Dow	test_IT_Dow	CAR_IT_SP500	test_IT_SP500	CAR_Health_Dow	test_Health_Dow	CAR_Health_SP500	test_Health_SP500	CAR_Twitter	test_Twitter	CAR_GT	test_GT	evwi
2020-03-24	-0.0898537	-19.6248	-0.0839795	-8.81926	-0.0786271	-14.1049	-0.07349	-7.56277	-0.015243	-0.191292	-0.010884	-0.121273	-0.0209433	-11.961	-0.0344847	-1.8541	0.00880272	0.184703	0.00645948	0.125053	0.00121038	0.0114296	0.0147587	0.162185	-0.0389957	-0.79628	-0.0246553	-0.777206	0.108247	1.26562	0.107574	1.20669	0.095759	1.22466	0.091005	1.1333	0.0309845	0.796367	0.0145272	0.246834	0.0298872	1.16706	0.0322674	1.51829	0.144941	2.19316	-0.170585	-38.8579	-1
2020-03-24	-0.0197341	-0.17143	-0.00936459	-0.0801106	-0.0230147	-0.242136	-0.0138528	-0.143182	0.0135431	0.173577	0.0147663	0.176393	-0.0287363	-9.33557	-0.0449468	-2.57188	0.00901688	0.21735	0.00714153	0.159388	-0.0306078	-0.314656	-0.0127042	-0.147439	-0.0376526	-0.79679	-0.019975	-0.618204	0.0742231	0.644657	0.0695799	0.580151	0.101259	1.26757	0.0886593	1.0503	0.016681	0.370862	-0.00347575	-0.0610981	0.0335586	1.34891	0.0352067	1.55465	0.0704818	0.446984	-0.274319	-14.5684	-1
2020-03-27	0.0250472	1.90391	0.0228131	1.86339	0.0231394	2.37943	0.0210613	2.30296	-0.0378429	-2.45412	-0.0339348	-1.32575	0.0243376	0.91925	0.0239429	1.58875	0.0246535	1.09508	0.0237053	1.24598	0.0196274	0.167776	0.0184277	0.170126	-0.0121882	-1.8343	-0.0122533	-2.66241	0.083061	1.42938	0.0866732	1.35869	-0.00250354	-0.0319744	0.00389637	0.0455484	0.0369	0.259926	0.0368516	0.286017	-0.000117222	-0.0281832	0.00108906	0.13412	-0.066025	-2.92334	-0.35199	-3.59643	-1
2020-03-27	0.0405774	3.44368	0.037242	3.37798	0.0389034	4.13491	0.0357521	3.99635	-0.0495458	-3.26382	-0.041667	-1.7351	0.0263421	1.05031	0.0237955	1.33606	0.0303683	1.47509	0.0282848	1.57048	-0.00887883	-0.0819707	-0.00930787	-0.092321	-0.00408496	-0.266657	-0.00229005	-0.138152	0.0973572	1.70141	0.104011	1.70351	0.0428378	0.520677	0.0541508	0.612283	0.00507382	0.0381989	0.00278394	0.0225762	0.000699162	0.188617	0.00326936	0.452826	-0.0350694	-0.524272	-0.535602	-6.29371	-1
2020-03-30	0.0346316	9.69751	0.0319568	10.3117	0.0321961	48.1956	0.0297941	72.2059	-0.0383344	-2.56786	-0.037498	-1.70186	0.000935605	0.304411	0.00428891	0.93568	0.0067851	1.46089	0.00691948	3.0896	0.0398002	0.411106	0.0356372	0.391152	0.00533144	0.490247	0.00153545	0.0834884	0.0267717	14.7042	0.0287787	4.88013	0.00494044	0.0576197	0.00943086	0.103547	-0.0843578	-4.07419	-0.0800639	-6.7119	-0.00132186	-0.447386	-0.00133519	-0.234417	-0.0133497	-0.177379	-0.408544	-9.88775	-1
2020-03-30	0.0929509	2.26048	0.0899752	2.13588	0.0883963	2.20405	0.0857674	2.08792	-0.024825	-0.706432	-0.0268679	-0.766954	-0.0246945	-0.941342	-0.0174362	-0.720582	0.0361214	1.37586	0.0373091	1.38184	-0.0387752	-0.29981	-0.046161	-0.363247	0.00381903	0.370663	-0.00390506	-0.228441	0.057861	3.25546	0.0585037	3.61946	-0.0105701	-0.138351	-0.00751434	-0.0918668	-0.0602549	-0.877526	-0.0514002	-0.739911	-0.00320845	-1.13086	-0.00439601	-0.801809	-0.193285	-1.04414	-0.437584	-2.44668	-1
2020-03-31	0.0738495	1.72589	0.0724473	1.66203	0.0719642	1.7797	0.070664	1.71172	0.00180654	0.0716528	0.00289786	0.157816	-0.0236256	-0.854925	-0.0218726	-1.01366	0.0350511	1.48386	0.0349692	1.35486	-0.107082	-2.13867	-0.109534	-2.02605	0.00659082	0.685426	0.00452279	0.293615	0.0453855	2.70263	0.0470629	3.79936	0.0298308	0.49022	0.0333093	0.495676	-0.00772326	-0.13809	-0.00540392	-0.0861439	-0.00107021	-0.395937	-0.000880519	-0.168002	-0.14898	-0.706431	-0.212653	-1.37575	-1
2020-03-31	0.071106	1.30989	0.0707789	1.3233	0.0686634	1.30475	0.0684474	1.32019	-0.0173791	-0.585746	-0.0219974	-0.714858	-0.0110183	-0.322249	-0.00522434	-0.156801	0.038917	1.58211	0.0405603	1.60194	-0.0772162	-0.821412	-0.081852	-0.863283	-0.00540102	-0.310257	-0.0111851	-0.499786	0.0359186	1.01766	0.033562	0.870501	0.085118	1.28217	0.0823911	1.23671	-0.0515009	-0.820547	-0.0447734	-0.683112	-0.00923296	-1.15719	-0.0110792	-1.02944	-0.310784	-1.53523	-0.303186	-2.24929	-1
2020-04-02	0.0293198	0.842358	0.0299665	0.899808	0.0266196	0.801285	0.0272637	0.860135	-0.0111303	-0.408584	-0.014804	-0.423133	0.0212956	5.43413	0.0242917	2.69766	-0.0117824	-0.603789	-0.0106335	-0.487422	0.0495802	4.88441	0.0477252	6.24811	-0.00519681	-0.276619	-0.00802347	-0.342997	-0.00521618	-0.380252	-0.00766961	-0.396727	0.0840068	3.162	0.0803735	4.51789	-0.0198146	-0.292505	-0.0164824	-0.264749	0.00349192	0.176205	0.00215066	0.0953809	-0.17588	-1.19058	-0.164641	-10.0236	-1
2020-04-02	0.0678129	1.76471	0.0683762	1.84021	0.0592862	1.70972	0.0598972	1.79411	0.0470981	0.692457	0.0409756	0.584773	-0.00217086	-0.0633224	0.00372623	0.110807	-0.0243123	-1.33901	-0.0223088	-1.11911	0.037268	0.97741	0.0331494	0.849913	-0.00907635	-0.55614	-0.0147816	-0.723044	-0.0160461	-1.11065	-0.0198106	-1.05999	0.112614	4.22984	0.10738	5.29606	0.00478028	0.0702375	0.0114654	0.176567	0.0318977	1.00603	0.029591	0.901919	-0.190637	-1.29344	-0.0546405	-0.283336	-1
2020-04-06	0.0303574	0.651043	0.0314996	0.695052	0.0261953	0.669306	0.0270923	0.709695	0.0857774	2.79593	0.0902144	4.22653	0.0009338	0.0195083	-0.00474554	-0.130424	-0.0034424	-0.159242	-0.0050323	-0.274714	-0.0785263	-1.45683	-0.0739443	-1.6508	-0.0346464	-1.28858	-0.0289653	-1.8749	0.00547767	0.201848	0.00770125	0.240791	0.0910829	2.68937	0.0936005	2.36436	0.0957616	2.05621	0.0891569	2.68049	0.0315931	1.25278	0.0333758	1.55201	-0.118064	-1.33329	0.167047	3.15451	-1
2020-04-06	0.02093	0.442609	0.0224856	0.484526	0.019105	0.484269	0.0203823	0.525691	0.109423	3.33551	0.11338	3.95188	-0.00518261	-0.123474	-0.01106	-0.348277	0.00207859	0.10355	0.000580997	0.032593	-0.126541	-2.66436	-0.121531	-3.02182	-0.0273772	-0.808375	-0.021417	-0.830911	-0.0102737	-0.343562	-0.00858245	-0.250634	0.043208	0.441291	0.0447155	0.439931	0.133704	3.21875	0.126796	4.27942	0.0308674	1.12714	0.0325213	1.27112	-0.12434	-1.33582	0.31365	4.02173	-1
2020-04-07	-0.017563	-13.598	-0.015924	-7.5689	-0.0135617	-21.9098	-0.0122512	-10.4809	0.0511949	13.1167	0.0576006	5.11141	0.0182839	0.599143	0.00950551	0.429446	0.0146085	4.09601	0.0122563	11.9026	-0.114228	-6.27628	-0.106955	-9.07792	-0.0234977	-0.617776	-0.0146588	-0.492643	0.00055621	0.0173496	0.00355851	0.0985029	0.0146004	0.13231	0.0177092	0.153354	0.109109	3.28396	0.0988485	4.19385	0.00246158	0.629067	0.00508101	0.74831	-0.109583	-1.12936	0.203649	2.27395	-1
2020-04-07	-0.0172134	-1.87113	-0.0159727	-1.967	-0.00961261	-0.894758	-0.00874348	-0.902657	0.0848301	9.72877	0.0950241	7.29653	-0.0179646	-0.342029	-0.0298518	-0.620682	0.0175477	3.28164	0.0140089	3.13708	-0.164946	-9.697	-0.155739	-13.8662	0.00408511	0.0796268	0.0158601	0.346381	0.0329021	0.775687	0.0384276	0.84385	0.066219	0.628608	0.0730571	0.662428	0.117945	2.1834	0.104225	2.14684	0.0352465	1.11063	0.0392506	1.22006	0.0190112	0.0942445	0.272005	3.22004	-1
2020-04-14	0.0216885	2.80477	0.017858	1.84274	0.0203836	3.82892	0.0168882	2.34853	0.00383893	1.42538	0.0079935	0.924831	-0.0206516	-2.30093	-0.0190506	-1.57491	0.0161092	2.56992	0.0152994	3.34238	-0.00788218	-0.298858	-0.0114535	-0.452039	0.00277329	0.107114	0.000481024	0.0168402	0.0199194	1.54494	0.0244847	1.40006	-0.01617	-0.507784	-0.00753226	-0.191658	0.0834209	5.00103	0.0858993	4.31446	0.0288436	1.20794	0.0299664	1.37191	0.0143355	0.684988	0.0353096	0.180412	-1
2020-04-14	0.011825	0.543339	0.00994429	0.528446	0.0114571	0.582575	0.00977782	0.583584	0.0142152	1.62041	0.014613	1.84242	-0.0346101	-4.03389	-0.0321944	-2.90484	0.0115136	0.836401	0.0116581	0.974217	-0.00222193	-0.0896776	-0.0051345	-0.205119	0.0100486	0.433454	0.00734019	0.286644	-0.0025693	-0.0748723	-0.00132023	-0.0322393	-0.0447175	-1.30219	-0.0418369	-0.914919	0.0543355	0.752001	0.0574054	0.781082	0.0278253	1.07819	0.0277541	1.08568	-0.0261343	-0.512749	0.251079	0.963	-1
2020-04-21	-0.0254978	-4.27727	-0.0249491	-13.565	-0.0242729	-3.35369	-0.0236483	-6.77337	-0.00146513	-0.391063	-0.00703109	-0.895289	-0.00704429	-5.92549	-0.00263797	-0.851125	-0.0227158	-2.05599	-0.020988	-1.7761	0.0248145	1.3661	0.0221551	1.00397	0.0110969	1.1346	0.00696058	0.973004	-0.00124996	-0.163898	-0.00501489	-0.409141	-0.0608656	-1.85871	-0.0664911	-1.59901	-0.0494015	-4.02705	-0.0445194	-4.73267	-0.0635468	-11.9612	-0.0655684	-10.2503	-0.139556	-0.558351	0.0660033	1	-1
2020-04-21	-0.0257659	-1.90768	-0.0266305	-2.4409	-0.0245539	-1.83096	-0.0252569	-2.37074	-0.00221626	-0.68305	-0.00443461	-0.48497	-0.000569626	-0.056681	0.0025549	0.362739	-0.0266968	-2.20967	-0.025874	-2.21721	0.0155808	0.582365	0.012966	0.465464	0.00631812	0.47304	0.00316418	0.331093	0.00477492	0.509463	0.00376551	0.243015	-0.0158324	-0.196387	-0.0168324	-0.186224	-0.0309421	-0.696137	-0.0272831	-0.67654	-0.0632566	-1.95285	-0.0641704	-1.85313	-0.238981	-1.09385	-0.00466625	-0.0394158	-1
2020-04-28	0.0542045	8.97964	0.0559861	13.0031	0.0473671	9.99134	0.0489559	15.6364	0.00230706	0.265409	0.000821298	0.0684898	0.0116944	8.7494	0.0111676	18.2498	0.0180561	1.4815	0.0183502	1.40867	-0.0757706	-106.183	-0.0745455	-58.1703	-0.00798646	-1.02885	-0.00721708	-0.977014	0.0218457	2.68629	0.0202295	1.83219	0.0540399	9.85916	0.0509924	4.84329	-0.00190476	-0.164119	-0.00273376	-0.246843	-0.00568921	-1.4406	-0.00609435	-2.10153	0.463453	3.38146	-0.130511	-30.6705	-1
2020-04-28	0.0752704	9.426	0.0750405	7.74791	0.0674399	12.3346	0.0671528	9.81583	0.00144697	0.185686	0.00370618	0.347162	0.0342861	2.04273	0.0331729	2.01904	0.0228057	2.00242	0.0221707	1.77541	-0.0824845	-2.64564	-0.0821725	-2.76987	-0.00922478	-1.26973	-0.00828883	-1.20445	0.0143102	0.724338	0.0160808	0.936456	0.102136	4.72754	0.105033	3.50516	-0.028125	-1.03425	-0.029261	-1.0867	-0.0110713	-2.59973	-0.0103041	-3.7233	0.647863	5.07021	0.0951359	0.327011	-1
2020-05-04	-0.0366818	-1.37519	-0.0382063	-1.40403	-0.0313962	-1.3872	-0.0327497	-1.41458	0.00683642	6.93419	0.00765836	5.73059	-0.00162598	-0.251893	-0.000628458	-0.13436	-0.00583917	-3.7808	-0.00593258	-2.62582	-0.0160279	-3.65691	-0.017508	-3.22825	-0.00907602	-1.24149	-0.0102785	-1.81864	0.0120644	0.239414	0.013212	0.254154	-0.0232906	-0.855979	-0.0209637	-0.845074	-0.0517187	-1.17252	-0.050376	-1.09348	-0.0283061	-1.09815	-0.0281378	-1.12833	0.0697727	0.138631	0.180819		-1
2020-05-04	-0.0208218	-0.504507	-0.0235828	-0.573173	-0.0166885	-0.461316	-0.0191752	-0.53204	0.000199599	0.0197795	0.00240604	0.262813	-0.00261008	-0.466682	-0.00104434	-0.257733	0.00163738	0.156211	0.00127752	0.12328	-0.0245516	-6.41069	-0.0272612	-5.67719	-0.00753561	-0.858589	-0.00954009	-1.24728	0.0297302	0.658268	0.0324115	0.693328	0.0196299	0.330267	0.0248668	0.412581	-0.0189797	-0.271334	-0.0167677	-0.235981	-0.0287979	-1.10036	-0.0282581	-1.09913	-0.248958	-0.44356	0.14878	0.570699	-1
2020-05-06	0.0300204	17.6616	0.0283577	31.8864	0.0274539	13.9962	0.0259581	21.7987	-0.00602478	-0.831136	-0.00554261	-1.11701	-0.00667849	-1.41785	-0.00447094	-1.22856	0.000990888	0.0709692	0.0010953	0.0821992	0.0114819	0.40246	0.00877014	0.310156	-0.00679925	-0.688178	-0.00928949	-0.862835	0.00872333	0.327844	0.0099788	0.351114	0.083244	32.055	0.0860817	15.429	0.0476997	2.68303	0.0505187	3.02542	-0.00171086	-2.35199	-0.00174024	-1.16044	-0.410684	-1.81096	0.253952	0.798514	-1
2020-05-06	0.0354554	3.65984	0.0328125	3.36385	0.0324621	3.65453	0.0300578	3.36254	-0.014273	-1.74603	-0.0121117	-2.11191	-0.00682878	-1.31886	-0.00481888	-1.31176	0.00505841	0.401199	0.00475267	0.397667	0.0165353	0.668995	0.0133401	0.544738	-0.0207722	-1.52717	-0.0232596	-1.76383	0.0173019	0.738575	0.0200992	0.799431	0.0878138	2.36565	0.0933756	2.58859	0.0788625	4.62674	0.0816255	5.23292	-0.00199109	-2.33407	-0.00149999	-0.877864	-0.236651	-0.553963	0.234617	0.752286	-1
2020-05-13	-0.0401741	-2.9725	-0.0398897	-2.53406	-0.0388493	-2.4856	-0.0384895	-2.18155	-0.0209664	-2.72794	-0.0248812	-2.51877	0.00254962	0.451648	0.00554154	1.15114	-0.00801819	-0.751893	-0.00681352	-0.614235	0.0436356	11.9068	0.041887	23.327	0.0107702	1.25976	0.00797896	0.818855	-0.0303277	-1.07842	-0.0330142	-1.28371	-0.0486767	-2.09633	-0.0527307	-1.89911	-0.0450439	-3.74518	-0.0417444	-3.88813	-0.0302256	-1.02956	-0.0316391	-1.05634	0.0339129	0.571986	0.320536	2.69375	-1
2020-05-13	-0.0359471	-1.33213	-0.0339803	-1.16259	-0.0361768	-1.39607	-0.0343266	-1.228	-0.0244795	-2.53996	-0.0285019	-2.31963	0.0163394	1.21609	0.0170758	1.75956	0.00450624	0.237947	0.00551462	0.299128	0.0269984	0.699699	0.027858	0.795784	0.0129564	1.60638	0.0126602	1.49526	-0.039086	-1.55209	-0.0426855	-1.83217	-0.0230639	-0.428325	-0.0293514	-0.531232	-0.0369633	-1.14344	-0.0365001	-1.31663	-0.030198	-1.0205	-0.0314657	-1.03258	-6.4094	-0.992094	0.506866	4.76848	-1
2020-05-20	-0.00192728	-0.460082	-0.0041197	-0.815298	0.0016415	0.356127	-0.000341965	-0.0642892	0.00918955	0.713175	0.0110212	0.725584	-0.0136955	-2.40067	-0.0123583	-5.45188	-0.00932062	-1.36269	-0.00961567	-1.61166	0.00573979	0.121936	0.00344793	0.0781182	-0.0125615	-1.24584	-0.0142667	-1.05128	0.0308029	21.3534	0.0330422	13.6446	-0.00831969	-0.846581	-0.00393848	-0.3684	0.0404305	5.80397	0.0423137	14.4702	-0.0186985	-1.19539	-0.0182534	-1.09917	-0.212202	-2.09815	0.160254	0.806445	-1
2020-05-20	-0.0102132	-1.24983	-0.0132377	-1.59401	-0.00541548	-0.61321	-0.00815086	-0.913823	0.0158555	1.397	0.0185022	1.39102	-0.0179323	-3.20902	-0.0162941	-5.46581	-0.0094353	-1.26366	-0.0098905	-1.43892	-0.0113712	-0.250472	-0.0143488	-0.334314	-0.00914543	-0.700855	-0.0112859	-0.727867	0.0490116	15.9504	0.0521419	15.6874	0.00156836	0.0954869	0.00763232	0.465306	0.0538947	5.95271	0.0562476	7.34887	-0.0193852	-1.20558	-0.0187188	-1.11498	-0.0490599	-0.173276	0.228276	1.32319	-1
2020-05-27	-0.0112401	-0.800507	-0.00531013	-0.401384	-0.0116733	-1.06804	-0.00639146	-0.627109	0.0208081	6.33922	0.019622	7.35696	0.0477393	4.4229	0.0403381	3.51697	0.00315127	0.332423	0.00270103	0.287258	-0.0160211	-1.93224	-0.00711129	-0.763096	-0.14068	-194.724	-0.132387	-85.7038	-0.025753	-0.614821	-0.0295486	-0.719761	0.0497174	57.3054	0.0409481	16.0885	-0.00750832	-19.956	-0.0169101	-31.3018	0.000837389	29.311	0.00106532	10.3372	0.00265648	0.0675303	-0.220913	-2.50436	-1
2020-05-27	-0.0386603	-1.54875	-0.0338125	-1.19594	-0.0352416	-1.75333	-0.0309257	-1.33924	0.0159269	1.02441	0.0155756	1.10869	0.0377974	1.07747	0.0308428	0.985922	0.0021862	0.254393	0.00158551	0.186349	0.00508787	0.169642	0.0131383	0.522688	-0.126186	-1.4874	-0.11849	-1.47926	-0.0148313	-0.341856	-0.0176649	-0.397523	0.0290145	0.636732	0.022094	0.560906	0.0147733	0.567379	0.0060257	0.191936	-4.08732e-05	-0.0315089	0.00040279	0.336075	0.222551	1.00608	-0.231523	-1.8416	-1
2020-06-08	0.04668	7.30916	0.0500422	8.06146	0.045513	6.70787	0.0484531	7.35479	0.0194925	19.7499	0.020131	35.8959	-0.00367364	-0.325812	-0.0085554	-0.848085	0.0120038	2.84656	0.0113762	2.42373	-0.0589301	-7.71031	-0.0536523	-7.72361	0.00545351	1.25336	0.0107426	1.96763	-0.0186571	-3.06364	-0.019796	-3.93613	0.0468177	1.78865	0.0434904	1.56589	0.0280866	8.14485	0.0220472	10.311	0.00601236	1.33143	0.0065899	1.66558	0.014541	0.0379837	0.0870457	0.333421	-1
2020-06-08	0.0473164	2.02488	0.0499344	1.94316	0.0461965	2.02247	0.0484896	1.951	0.0244436	5.01839	0.0245567	4.33819	-0.0144236	-1.09096	-0.0177234	-1.77022	0.0132759	2.22168	0.0129258	2.22824	-0.0682425	-3.2172	-0.0645407	-3.78863	0.0114875	2.29124	0.0151033	3.12376	-0.0378111	-3.39071	-0.0388867	-3.82278	0.0580998	2.25999	0.0553001	2.12497	0.0215052	1.03193	0.0173866	1.10089	0.00476382	0.824338	0.00505847	0.854615	-0.127045	-0.349582	0.0683535	0.291492	-1
2020-06-10	-0.0107021	-0.893708	-0.0129584	-1.01692	-0.0100793	-0.880563	-0.0120716	-0.993986	0.00285624	0.405378	0.00284524	0.47371	-0.0137044	-1.75799	-0.010602	-1.37082	0.00255008	433.608	0.00285707	11.8021	0.00359393	0.161752	7.34366e-05	0.00336091	0.00490785	0.685447	0.00149618	0.207074	-0.0208681	-1.19658	-0.0197652	-1.07324	0.0215594	21.4562	0.0243565	33.0406	-0.0221146	-2.47039	-0.0182315	-2.04614	0.000146792	0.0555216	-0.000101548	-0.0342916	-0.178731	-1.71133	0.0843071	0.692794	-1
2020-06-10	-0.0149602	-1.43461	-0.0193841	-1.75648	-0.014334	-1.44148	-0.0181264	-1.72344	-0.0255356	-0.838942	-0.030633	-0.868126	-0.0194029	-2.83298	-0.00827214	-0.814718	0.0200947	1.23511	0.0223733	1.23685	0.0262494	0.924978	0.0157517	0.641601	0.0247144	1.34119	0.0131203	1.04564	-0.0122764	-0.505374	-0.0131777	-0.574778	-0.0208052	-0.391433	-0.0195163	-0.348165	-0.0849018	-1.62312	-0.071547	-1.5946	-0.0218716	-0.984758	-0.0242834	-1.00068	-0.135842	-0.847816	-0.0278901	-0.149227	-1
2020-06-17	0.0212421	1.73013	0.0208238	1.86347	0.0195178	1.83229	0.0191097	1.96694	-0.000706558	-0.154165	0.000548212	0.208061	-0.00138207	-0.119637	-0.00179444	-0.22579	0.012766	2.48234	0.0124335	2.08971	-0.029	-5.81887	-0.0290606	-17.0001	0.000799442	0.0466323	0.00109277	0.0813875	0.00749743	7.37513	0.0085547	5.36613	-0.00653234	-0.133092	-0.0047368	-0.096319	0.0406389	1.94002	0.0402657	2.41741	-0.00758683	-1.69485	-0.00717697	-1.99037	-0.226792	-9.74964	0.31852	1.09204	-1
2020-06-17	0.0203078	1.29325	0.01932	1.25858	0.0189923	1.3747	0.0180732	1.33613	-0.0104326	-1.02496	-0.00887236	-0.890835	-0.00716156	-0.638049	-0.00707017	-0.866727	0.0307396	2.47563	0.0303855	2.37078	-0.0196733	-0.812461	-0.0204351	-0.880711	0.00560804	0.3621	0.00530811	0.435342	0.00883038	3.43435	0.0103619	3.66167	0.00361118	0.0810213	0.00639225	0.143076	0.0355296	1.13743	0.035822	1.25704	-0.0076458	-1.42041	-0.00718387	-1.51183	-0.224881	-1.92118	0.0156116	0.0296408	-1
2020-06-19	0.0109873	0.854653	0.00989552	0.7669	0.0116383	0.917173	0.0106749	0.837389	-0.00168317	-0.0947253	-0.00205501	-0.122423	-0.0131641	-8.20136	-0.0111122	-19.8179	0.00472134	0.151199	0.00500922	0.162138	-0.0047583	-0.203245	-0.00693301	-0.286679	0.0151728	2.73107	0.0129629	2.86017	0.00687502	1.63336	0.0072543	1.99296	-0.0085345	-0.296115	-0.00731493	-0.247351	-0.0153733	-2.9824	-0.0128466	-3.24479	0.00496376	0.976794	0.00468988	0.997066	0.0372763	1.11425	-0.609434	-168.507	-1
2020-06-19	0.0017696	0.0959168	0.000544005	0.0299765	0.00438375	0.256679	0.0032871	0.195119	0.00260339	0.160502	0.00302601	0.191903	-0.0103868	-1.09773	-0.00900866	-1.17377	0.00833332	0.307827	0.00837019	0.312678	-0.0029355	-0.141771	-0.00467962	-0.215543	0.0200597	3.63607	0.0184896	4.57724	0.0221498	1.78832	0.0230503	1.83368	-0.0146957	-0.587077	-0.0127139	-0.49528	-0.0261459	-4.81782	-0.0243723	-3.96464	0.00459244	0.875612	0.00461068	0.972666	0.081744	2.10602	-0.282809	-0.447943	-1
2020-06-22	0.00270388	0.127908	0.00204788	0.0986887	0.00490926	0.252816	0.00432357	0.226376	0.0123294	3.28232	0.0124466	5.4482	-0.00460726	-0.453383	-0.00373293	-0.470144	-0.00964035	-0.571642	-0.00958181	-0.587706	-0.0122622	-0.770829	-0.0133051	-0.746978	0.0152511	2.78443	0.0142743	4.43183	0.0208168	2.13886	0.0212432	2.0527	-0.0248392	-1.98446	-0.0238429	-1.82774	-0.0210366	-41.355	-0.0199286	-6.38155	0.00465141	0.862325	0.00461758	0.966832	0.079833	8.7705	0.0200999	0.0317458	-1
2020-06-22	0.0091391	0.481011	0.00886989	0.469728	0.0105402	0.615877	0.0102958	0.606581	0.0171475	4.87036	0.0171935	6.96487	-0.00119122	-0.113494	-0.000731899	-0.0868759	-0.00904627	-0.580775	-0.0090119	-0.5967	-0.0136092	-0.933186	-0.0141505	-0.858522	0.00918376	0.633743	0.00867257	0.66504	0.0328131	3.82571	0.0330222	3.65417	-0.0282182	-1.99915	-0.0277217	-1.999	-0.00691194	-0.280438	-0.0063316	-0.266977	0.00359106	0.622423	0.00356862	0.669851	-0.00508745	-0.0406718	0.333619	0.532342	-1
2020-06-24	0.0174474	3.812	0.0181391	4.03534	0.0155474	3.62781	0.0162326	3.7855	0.00206602	0.272918	-0.00143684	-0.13145	-0.0171473	-0.715085	-0.0145108	-0.7074	0.0128335	1.10203	0.0139074	1.08928	0.00455718	0.628473	0.00303865	0.642487	0.00321175	0.209282	0.000758813	0.063434	-0.0101234	-0.296733	-0.0125418	-0.347419	-0.0280245	-1.31777	-0.0316887	-1.32416	-0.00233803	-0.0764375	0.000563483	0.0211594	-0.00713489	-1.42294	-0.0083964	-1.33308	-0.107258	-1.71386	0.038943	0.0662189	-1
2020-06-24	0.0136296	1.03624	0.0145939	1.10546	0.0122275	1.04527	0.0131344	1.11182	0.00924155	1.02868	0.00666454	0.515104	-0.0227874	-1.08651	-0.0214862	-1.20934	0.0101817	0.750709	0.0109091	0.733328	-0.00879577	-0.522135	-0.00918749	-0.640567	-0.000837575	-0.0579893	-0.0019398	-0.179491	0.0156555	0.366561	0.0136471	0.302819	-0.0135788	-0.400579	-0.016854	-0.455225	0.00942298	0.319675	0.0107582	0.428566	-0.0010756	-0.101849	-0.00195325	-0.163344	-0.0649261	-0.58912	-0.0696476	-0.132622	-1
2020-07-08	-0.0201368	-1.08091	-0.021569	-1.20944	-0.018583	-1.04604	-0.0198584	-1.16162	0.00110736	0.777178	0.00181978	0.551576	-0.00467791	-2.17548	-0.00355587	-3.46238	-0.00825888	-1.58085	-0.00831458	-1.39218	0.0186805	200.026	0.0171051	6.27397	0.0130692	1.01724	0.0117438	1.22435	-0.0201893	-1.3401	-0.0191023	-1.21473	0.0049484	0.288713	0.00719889	0.411442	-0.0160617	-0.814603	-0.0145756	-0.913665	-0.00121821	-0.845379	-0.00109262	-0.484408	0.139482	1.94575	-0.21259	-1.05312	-1
2020-07-08	-0.0518332	-1.92098	-0.0559305	-1.98439	-0.0487141	-1.8806	-0.0523727	-1.93936	-0.00849885	-0.830408	-0.00611484	-0.657894	0.000673668	0.0851367	0.00359512	0.400654	-0.016993	-2.63233	-0.0172611	-2.44873	0.0280104	343.555	0.0236855	7.69904	0.0145197	1.18693	0.0110011	1.03601	-0.0209487	-1.3058	-0.0176102	-1.00438	-0.00250932	-0.140503	0.00426524	0.258484	-0.0374888	-1.72733	-0.0335591	-1.85395	-0.00245467	-1.75738	-0.00196857	-0.993721	0.185029	2.777	-0.555535	-1.88816	-1
2020-07-09	-0.0510795	-4.14834	-0.0540629	-3.68779	-0.0483052	-4.03992	-0.0509912	-3.63255	-0.0083401	-0.767096	-0.00537512	-0.512202	0.00408776	0.617918	0.00485955	0.514651	-0.0154757	-7.76697	-0.01609	-8.92349	0.0186235	511.65	0.0164961	4.9458	0.00156122	1.16528	0.000333259	0.18324	-0.00332131	-1.84259	-0.000196286	-0.0617162	0.00358623	0.193833	0.00941416	0.616052	-0.0195994	-0.842807	-0.0182949	-0.929988	-0.00112505	-0.834691	-0.000294471	-0.202048	0.15113	2.51731	-0.550173	-4.05383	-1
2020-07-09	-0.0570401	-2.55845	-0.0586143	-2.27034	-0.0543297	-2.60236	-0.0557688	-2.32164	-0.00328008	-0.24877	-0.000172122	-0.0143011	0.0100341	1.44752	0.00859242	1.03766	-0.017979	-3.26199	-0.0188438	-3.41566	0.022719	4.35531	0.0230464	6.87846	-0.00767514	-0.761124	-0.00648622	-0.905712	-0.00435519	-2.58905	-0.00188728	-0.593155	-0.0127856	-0.527853	-0.00871968	-0.330317	-0.0158843	-0.654922	-0.0173349	-0.87509	-0.00109523	-0.836707	-4.68363e-05	-0.035415	0.149473	1.60561	-0.691251	-3.87803	-1
2020-07-13	0.0151772	0.56008	0.0205739	0.693268	0.0141453	0.540014	0.0190125	0.665525	-0.0016057	-0.136938	-0.00582581	-0.358913	-0.0119902	-0.502042	-0.0153551	-0.672855	0.0120487	0.706452	0.0127007	0.697526	0.00946852	7.41119	0.0150716	7.6464	-0.00365194	-0.246406	0.000589152	0.0414076	-0.00487168	-1.73745	-0.010133	-1.50096	0.00735469	0.183416	-0.00299753	-0.0900967	0.0265362	1.38889	0.0218419	1.09638	-0.00121592	-0.953245	-0.00221909	-0.817537	-0.193086	-1.01746	0.224679	0.443297	-1
2020-07-13	0.0232945	0.992365	0.0315134	1.22577	0.0208	0.916753	0.0281799	1.13892	-0.000131698	-0.0126549	-0.00512	-0.352727	-0.00107431	-0.0402111	-0.00762042	-0.304056	0.0209948	1.3944	0.0215133	1.34797	0.00476955	0.50217	0.0143114	1.68968	-0.0157002	-0.956837	-0.00786114	-0.520272	-0.0296868	-1.31879	-0.0368278	-1.64376	0.0341836	0.819041	0.0196152	0.52209	0.0425679	2.53751	0.0338029	1.95572	-0.00501476	-1.48511	-0.00599765	-1.68634	-0.339016	-1.97553	0.505954	1.07576	-1
2020-07-20	-0.028476	-4.10808	-0.033145	-4.08968	-0.0279048	-3.95186	-0.0321327	-3.95139	0.00233763	1.2909	0.00704719	2.08578	0.0137606	4.40129	0.0154512	4.87016	-0.00124051	-0.239102	-0.00217065	-0.39121	-0.00727561	-0.175614	-0.0111828	-0.274654	-0.0162408	-0.787269	-0.0187025	-0.895699	-0.0313212	-2.24309	-0.0261906	-2.10521	-0.0439747	-1.43838	-0.0342958	-1.02911	-0.00507565	-0.255603	-0.00242173	-0.123426	-0.0152057	-1.08601	-0.0139232	-0.962254	-0.019767	-0.948142	0.0351863	0.0747874	-1
2020-07-20	-0.0402018	-6.17779	-0.0431222	-4.4773	-0.0385712	-5.55606	-0.0412239	-4.15896	-0.00415105	-0.531067	-0.000407112	-0.0358337	0.028245	3.4992	0.0282746	4.88242	-0.0148088	-1.0805	-0.0156772	-1.17712	0.0202338	0.425861	0.0186213	0.372711	-0.0157336	-0.793043	-0.0162446	-0.752153	-0.0513406	-3.99406	-0.0477338	-3.48648	-0.0255455	-0.52871	-0.0190443	-0.438913	0.0131721	0.488264	0.0136361	0.562851	-0.0124692	-0.78249	-0.0113458	-0.720443	0.080726	0.721777	0.0754602	0.184914	-1
[truncated: 131 more columns]

## Sheet: Cambios cuarentenas
date	D	DAlto Hospicio	DAncud	DAngol	DAntofagasta	DArica	DBuin	DCalama	DCalera	DCartagena	DCastro	DCauquenes	DCerrillos	DCerro Navia	DChiguayante	DChillán	DChillán Viejo	DColina	DConcepción	DConchalí	DConcón	DConstitución	DCopiapó	DCoquimbo	DCoronel	DCoyhaique	DCuranilahue	DCuricó	DEl Bosque	DEl Monte	DEstación Central	DGraneros	DHualpén	DHuechuraba	DIllapel	DIndependencia	DIquique	DIsla de Maipo	DLa Cisterna	DLa Florida	DLa Granja	DLa Ligua	DLa Pintana	DLa Reina	DLa Serena	DLa Unión	DLampa	DLas Condes	DLautaro
2020-03-24		0	0	0	0	0	0	0	0	0	0	0	0	0	0	0	0	0	0	0	0	0	0	0	0	0	0	0	0	0	0	0	0	0	0	1	0	0	0	0	0	0	0	0	0	0	0	1	0
2020-03-24		0	0	0	0	0	0	0	0	0	0	0	0	0	0	0	0	0	0	0	0	0	0	0	0	0	0	0	0	0	0	0	0	0	0	1	0	0	0	0	0	0	0	0	0	0	0	1	0
2020-03-27		0	0	0	0	0	0	0	0	0	0	0	0	0	0	0	0	0	0	0	0	0	0	0	0	0	0	0	0	0	0	0	0	0	0	0	0	0	0	0	0	0	0	0	0	0	0	0	0
2020-03-27		0	0	0	0	0	0	0	0	0	0	0	0	0	0	0	0	0	0	0	0	0	0	0	0	0	0	0	0	0	0	0	0	0	0	0	0	0	0	0	0	0	0	0	0	0	0	0	0
2020-03-30		0	0	0	0	0	0	0	0	0	0	0	0	0	0	1	1	0	0	0	0	0	0	0	0	0	0	0	0	0	0	0	0	0	0	-1	0	0	0	0	0	0	0	0	0	0	0	0	0
2020-03-30		0	0	0	0	0	0	0	0	0	0	0	0	0	0	1	1	0	0	0	0	0	0	0	0	0	0	0	0	0	0	0	0	0	0	-1	0	0	0	0	0	0	0	0	0	0	0	0	0
2020-03-31		0	0	0	0	0	0	0	0	0	0	0	0	0	0	0	0	0	0	0	0	0	0	0	0	0	0	0	0	0	0	0	0	0	0	0	0	0	0	0	0	0	0	0	0	0	0	0	0
2020-03-31		0	0	0	0	0	0	0	0	0	0	0	0	0	0	0	0	0	0	0	0	0	0	0	0	0	0	0	0	0	0	0	0	0	0	0	0	0	0	0	0	0	0	0	0	0	0	0	0
2020-04-02		0	0	0	0	0	0	0	0	0	0	0	0	0	0	0	0	0	0	0	0	0	0	0	0	0	0	0	0	0	0	0	1	0	0	0	0	0	0	0	0	0	0	0	0	0	0	0	0
2020-04-02		0	0	0	0	0	0	0	0	0	0	0	0	0	0	0	0	0	0	0	0	0	0	0	0	0	0	0	0	0	0	0	1	0	0	0	0	0	0	0	0	0	0	0	0	0	0	0	0
2020-04-06		0	0	0	0	0	0	0	0	0	0	0	0	0	0	0	0	0	0	0	0	0	0	0	0	0	0	0	0	0	0	0	0	0	0	0	0	0	0	0	0	0	0	0	0	0	0	0	0
2020-04-06		0	0	0	0	0	0	0	0	0	0	0	0	0	0	0	0	0	0	0	0	0	0	0	0	0	0	0	0	0	0	0	0	0	0	0	0	0	0	0	0	0	0	0	0	0	0	0	0
2020-04-07		0	0	0	0	0	0	0	0	0	0	0	0	0	0	0	0	0	0	0	0	0	0	0	0	0	0	0	0	0	0	0	0	0	0	0	0	0	0	0	0	0	0	0	0	0	0	0	0
2020-04-07		0	0	0	0	0	0	0	0	0	0	0	0	0	0	0	0	0	0	0	0	0	0	0	0	0	0	0	0	0	0	0	0	0	0	0	0	0	0	0	0	0	0	0	0	0	0	0	0
2020-04-14		0	0	0	0	1	0	0	0	0	0	0	0	0	0	0	0	0	0	0	0	0	0	0	0	0	0	0	1	0	0	0	-1	0	0	0	0	0	0	0	0	0	0	0	0	0	0	-1	0
2020-04-14		0	0	0	0	1	0	0	0	0	0	0	0	0	0	0	0	0	0	0	0	0	0	0	0	0	0	0	1	0	0	0	-1	0	0	0	0	0	0	0	0	0	0	0	0	0	0	-1	0
2020-04-21		0	0	0	0	0	0	0	0	0	0	0	0	0	0	-1	-1	0	0	0	0	0	0	0	0	0	0	0	0	0	0	0	0	0	0	1	0	0	0	0	0	0	0	0	0	0	0	0	0
2020-04-21		0	0	0	0	0	0	0	0	0	0	0	0	0	0	-1	-1	0	0	0	0	0	0	0	0	0	0	0	0	0	0	0	0	0	0	1	0	0	0	0	0	0	0	0	0	0	0	0	0
2020-04-28		0	0	1	0	0	0	0	0	0	0	0	0	0	0	0	0	0	0	0	0	0	0	0	0	0	0	0	0	0	1	0	0	0	0	0	0	0	0	0	0	0	1	0	0	0	0	0	0
2020-04-28		0	0	1	0	0	0	0	0	0	0	0	0	0	0	0	0	0	0	0	0	0	0	0	0	0	0	0	0	0	1	0	0	0	0	0	0	0	0	0	0	0	1	0	0	0	0	0	0
2020-05-04		0	0	0	1	0	0	0	0	0	0	0	1	0	0	0	0	0	0	0	0	0	0	0	0	0	0	0	0	0	0	0	0	0	0	0	0	0	0	0	0	0	0	0	0	0	0	0	0
2020-05-04		0	0	0	1	0	0	0	0	0	0	0	1	0	0	0	0	0	0	0	0	0	0	0	0	0	0	0	0	0	0	0	0	0	0	0	0	0	0	0	0	0	0	0	0	0	0	0	0
2020-05-06		0	0	0	0	0	0	0	0	0	0	0	0	1	0	0	0	0	0	1	0	0	0	0	0	0	0	0	0	0	0	0	0	0	0	0	0	0	1	1	1	0	0	0	0	0	0	0	0
2020-05-06		0	0	0	0	0	0	0	0	0	0	0	0	1	0	0	0	0	0	1	0	0	0	0	0	0	0	0	0	0	0	0	0	0	0	0	0	0	1	1	1	0	0	0	0	0	0	0	0
2020-05-13		1	0	-1	0	-1	1	0	0	0	0	0	0	0	0	0	0	1	0	0	0	0	0	0	0	0	0	0	0	0	0	0	0	1	0	0	1	0	0	0	0	0	0	1	0	0	1	1	0
2020-05-13		1	0	-1	0	-1	1	0	0	0	0	0	0	0	0	0	0	1	0	0	0	0	0	0	0	0	0	0	0	0	0	0	0	1	0	0	1	0	0	0	0	0	0	1	0	0	1	1	0
2020-05-20		0	0	0	0	0	0	0	0	0	0	0	0	0	0	0	0	0	0	0	0	0	0	0	0	0	0	0	0	0	0	0	0	0	0	0	0	0	0	0	0	0	0	0	0	0	0	0	0
2020-05-20		0	0	0	0	0	0	0	0	0	0	0	0	0	0	0	0	0	0	0	0	0	0	0	0	0	0	0	0	0	0	0	0	0	0	0	0	0	0	0	0	0	0	0	0	0	0	0	0
2020-05-27		0	0	0	-1	0	0	0	0	0	0	0	0	0	0	0	0	0	0	0	0	0	0	0	0	0	0	0	0	0	0	0	0	0	0	0	0	0	0	0	0	0	0	0	0	0	0	0	0
2020-05-27		0	0	0	-1	0	0	0	0	0	0	0	0	0	0	0	0	0	0	0	0	0	0	0	0	0	0	0	0	0	0	0	0	0	0	0	0	0	0	0	0	0	0	0	0	0	0	0	0
2020-06-08		0	0	0	0	0	0	1	0	0	0	0	0	0	0	0	0	0	0	0	0	0	0	0	0	0	0	0	0	0	0	0	0	0	0	0	0	0	0	0	0	0	0	0	0	0	0	0	0
2020-06-08		0	0	0	0	0	0	1	0	0	0	0	0	0	0	0	0	0	0	0	0	0	0	0	0	0	0	0	0	0	0	0	0	0	0	0	0	0	0	0	0	0	0	0	0	0	0	0	0
2020-06-10		0	0	0	0	0	0	0	0	0	0	0	0	0	0	0	0	0	0	0	0	0	0	0	0	0	0	0	0	0	0	0	0	0	0	0	0	0	0	0	0	0	0	0	0	0	0	0	0
2020-06-10		0	0	0	0	0	0	0	0	0	0	0	0	0	0	0	0	0	0	0	0	0	0	0	0	0	0	0	0	0	0	0	0	0	0	0	0	0	0	0	0	0	0	0	0	0	0	0	0
2020-06-17		0	0	0	0	0	0	0	0	0	0	0	0	0	0	0	0	0	0	0	0	0	0	0	0	0	0	1	0	0	0	0	0	0	0	0	0	0	0	0	0	0	0	0	0	0	0	0	0
2020-06-17		0	0	0	0	0	0	0	0	0	0	0	0	0	0	0	0	0	0	0	0	0	0	0	0	0	0	1	0	0	0	0	0	0	0	0	0	0	0	0	0	0	0	0	0	0	0	0	0
2020-06-19		0	0	0	1	0	0	0	0	0	0	0	0	0	0	0	0	0	0	0	0	0	0	0	0	0	0	0	0	0	0	0	0	0	0	0	0	0	0	0	0	0	0	0	0	0	0	0	0
2020-06-19		0	0	0	1	0	0	0	0	0	0	0	0	0	0	0	0	0	0	0	0	0	0	0	0	0	0	0	0	0	0	0	0	0	0	0	0	0	0	0	0	0	0	0	0	0	0	0	0
2020-06-22		0	0	0	0	0	0	0	0	0	0	0	0	0	0	0	0	0	0	0	0	0	0	0	0	0	0	0	0	1	0	1	0	0	0	0	0	0	0	0	0	0	0	0	0	0	0	0	0
2020-06-22		0	0	0	0	0	0	0	0	0	0	0	0	0	0	0	0	0	0	0	0	0	0	0	0	0	0	0	0	1	0	1	0	0	0	0	0	0	0	0	0	0	0	0	0	0	0	0	0
2020-06-24		0	0	0	0	0	0	0	0	0	0	0	0	0	0	0	0	0	0	0	0	0	0	0	0	0	0	0	0	0	0	0	0	0	0	0	0	0	0	0	0	0	0	0	0	0	0	0	0
2020-06-24		0	0	0	0	0	0	0	0	0	0	0	0	0	0	0	0	0	0	0	0	0	0	0	0	0	0	0	0	0	0	0	0	0	0	0	0	0	0	0	0	0	0	0	0	0	0	0	0
2020-07-08		0	0	0	0	1	0	0	0	0	0	0	0	0	0	0	0	0	0	0	0	0	0	0	0	0	0	0	0	0	0	0	0	0	0	0	0	0	0	0	0	0	0	0	0	0	0	0	0
2020-07-08		0	0	0	0	1	0	0	0	0	0	0	0	0	0	0	0	0	0	0	0	0	0	0	0	0	0	0	0	0	0	0	0	0	0	0	0	0	0	0	0	0	0	0	0	0	0	0	0
2020-07-09		0	0	0	0	0	0	0	0	0	0	0	0	0	0	0	0	0	0	0	0	0	0	0	0	0	0	0	0	0	0	0	0	0	0	0	0	0	0	0	0	0	0	0	0	0	0	0	0
2020-07-09		0	0	0	0	0	0	0	0	0	0	0	0	0	0	0	0	0	0	0	0	0	0	0	0	0	0	0	0	0	0	0	0	0	0	0	0	0	0	0	0	0	0	0	0	0	0	0	0
2020-07-13		0	0	0	0	0	0	0	0	0	0	0	0	0	0	0	0	0	0	0	0	0	0	0	0	0	0	0	0	0	0	0	0	0	0	0	0	0	0	0	0	0	0	0	0	0	0	0	0
2020-07-13		0	0	0	0	0	0	0	0	0	0	0	0	0	0	0	0	0	0	0	0	0	0	0	0	0	0	0	0	0	0	0	0	0	0	0	0	0	0	0	0	0	0	0	0	0	0	0	0
2020-07-20		0	0	0	0	0	0	0	0	0	0	0	0	0	0	0	0	0	0	0	0	0	0	0	0	0	0	0	0	0	0	0	0	0	0	0	0	0	0	0	0	0	0	0	0	0	0	0	0
2020-07-20		0	0	0	0	0	0	0	0	0	0	0	0	0	0	0	0	0	0	0	0	0	0	0	0	0	0	0	0	0	0	0	0	0	0	0	0	0	0	0	0	0	0	0	0	0	0	0	0
[truncated: 72 more columns]

## Sheet: Cambios Poblacion
date	D	DAlto Hospicio	DAncud	DAngol	DAntofagasta	DArica	DBuin	DCalama	DCalera	DCartagena	DCastro	DCauquenes	DCerrillos	DCerro Navia	DChiguayante	DChillán	DChillán Viejo	DColina	DConcepción	DConchalí	DConcón	DConstitución	DCopiapó	DCoquimbo	DCoronel	DCoyhaique	DCuranilahue	DCuricó	DEl Bosque	DEl Monte	DEstación Central	DGraneros	DHualpén	DHuechuraba	DIllapel	DIndependencia	DIquique	DIsla de Maipo	DLa Cisterna	DLa Florida	DLa Granja	DLa Ligua	DLa Pintana	DLa Reina	DLa Serena	DLa Unión	DLampa	DLas Condes	DLautaro
2020-03-24		0	0	0	0	0	0	0	0	0	0	0	0	0	0	0	0	0	0	0	0	0	0	0	0	0	0	0	0	0	0	0	0	0	0	100281	0	0	0	0	0	0	0	0	0	0	0	294838	0
2020-03-24		0	0	0	0	0	0	0	0	0	0	0	0	0	0	0	0	0	0	0	0	0	0	0	0	0	0	0	0	0	0	0	0	0	0	100281	0	0	0	0	0	0	0	0	0	0	0	294838	0
2020-03-27		0	0	0	0	0	0	0	0	0	0	0	0	0	0	0	0	0	0	0	0	0	0	0	0	0	0	0	0	0	0	0	0	0	0	0	0	0	0	0	0	0	0	0	0	0	0	0	0
2020-03-27		0	0	0	0	0	0	0	0	0	0	0	0	0	0	0	0	0	0	0	0	0	0	0	0	0	0	0	0	0	0	0	0	0	0	0	0	0	0	0	0	0	0	0	0	0	0	0	0
2020-03-30		0	0	0	0	0	0	0	0	0	0	0	0	0	0	184739	30907	0	0	0	0	0	0	0	0	0	0	0	0	0	0	0	0	0	0	-100281	0	0	0	0	0	0	0	0	0	0	0	0	0
2020-03-30		0	0	0	0	0	0	0	0	0	0	0	0	0	0	184739	30907	0	0	0	0	0	0	0	0	0	0	0	0	0	0	0	0	0	0	-100281	0	0	0	0	0	0	0	0	0	0	0	0	0
2020-03-31		0	0	0	0	0	0	0	0	0	0	0	0	0	0	0	0	0	0	0	0	0	0	0	0	0	0	0	0	0	0	0	0	0	0	0	0	0	0	0	0	0	0	0	0	0	0	0	0
2020-03-31		0	0	0	0	0	0	0	0	0	0	0	0	0	0	0	0	0	0	0	0	0	0	0	0	0	0	0	0	0	0	0	0	0	0	0	0	0	0	0	0	0	0	0	0	0	0	0	0
2020-04-02		0	0	0	0	0	0	0	0	0	0	0	0	0	0	0	0	0	0	0	0	0	0	0	0	0	0	0	0	0	0	0	91773	0	0	0	0	0	0	0	0	0	0	0	0	0	0	0	0
2020-04-02		0	0	0	0	0	0	0	0	0	0	0	0	0	0	0	0	0	0	0	0	0	0	0	0	0	0	0	0	0	0	0	91773	0	0	0	0	0	0	0	0	0	0	0	0	0	0	0	0
2020-04-06		0	0	0	0	0	0	0	0	0	0	0	0	0	0	0	0	0	0	0	0	0	0	0	0	0	0	0	0	0	0	0	0	0	0	0	0	0	0	0	0	0	0	0	0	0	0	0	0
2020-04-06		0	0	0	0	0	0	0	0	0	0	0	0	0	0	0	0	0	0	0	0	0	0	0	0	0	0	0	0	0	0	0	0	0	0	0	0	0	0	0	0	0	0	0	0	0	0	0	0
2020-04-07		0	0	0	0	0	0	0	0	0	0	0	0	0	0	0	0	0	0	0	0	0	0	0	0	0	0	0	0	0	0	0	0	0	0	0	0	0	0	0	0	0	0	0	0	0	0	0	0
2020-04-07		0	0	0	0	0	0	0	0	0	0	0	0	0	0	0	0	0	0	0	0	0	0	0	0	0	0	0	0	0	0	0	0	0	0	0	0	0	0	0	0	0	0	0	0	0	0	0	0
2020-04-14		0	0	0	0	221364	0	0	0	0	0	0	0	0	0	0	0	0	0	0	0	0	0	0	0	0	0	0	162505	0	0	0	-91773	0	0	0	0	0	0	0	0	0	0	0	0	0	0	-294838	0
2020-04-14		0	0	0	0	221364	0	0	0	0	0	0	0	0	0	0	0	0	0	0	0	0	0	0	0	0	0	0	162505	0	0	0	-91773	0	0	0	0	0	0	0	0	0	0	0	0	0	0	-294838	0
2020-04-21		0	0	0	0	0	0	0	0	0	0	0	0	0	0	-184739	-30907	0	0	0	0	0	0	0	0	0	0	0	0	0	0	0	0	0	0	100281	0	0	0	0	0	0	0	0	0	0	0	0	0
2020-04-21		0	0	0	0	0	0	0	0	0	0	0	0	0	0	-184739	-30907	0	0	0	0	0	0	0	0	0	0	0	0	0	0	0	0	0	0	100281	0	0	0	0	0	0	0	0	0	0	0	0	0
2020-04-28		0	0	53262	0	0	0	0	0	0	0	0	0	0	0	0	0	0	0	0	0	0	0	0	0	0	0	0	0	0	147041	0	0	0	0	0	0	0	0	0	0	0	177335	0	0	0	0	0	0
2020-04-28		0	0	53262	0	0	0	0	0	0	0	0	0	0	0	0	0	0	0	0	0	0	0	0	0	0	0	0	0	0	147041	0	0	0	0	0	0	0	0	0	0	0	177335	0	0	0	0	0	0
2020-05-04		0	0	0	361873	0	0	0	0	0	0	0	80832	0	0	0	0	0	0	0	0	0	0	0	0	0	0	0	0	0	0	0	0	0	0	0	0	0	0	0	0	0	0	0	0	0	0	0	0
2020-05-04		0	0	0	361873	0	0	0	0	0	0	0	80832	0	0	0	0	0	0	0	0	0	0	0	0	0	0	0	0	0	0	0	0	0	0	0	0	0	0	0	0	0	0	0	0	0	0	0	0
2020-05-06		0	0	0	0	0	0	0	0	0	0	0	0	132622	0	0	0	0	0	126955	0	0	0	0	0	0	0	0	0	0	0	0	0	0	0	0	0	0	90119	366916	116571	0	0	0	0	0	0	0	0
2020-05-06		0	0	0	0	0	0	0	0	0	0	0	0	132622	0	0	0	0	0	126955	0	0	0	0	0	0	0	0	0	0	0	0	0	0	0	0	0	0	90119	366916	116571	0	0	0	0	0	0	0	0
2020-05-13		108375	0	-53262	0	-221364	96614	0	0	0	0	0	0	0	0	0	0	146207	0	0	0	0	0	0	0	0	0	0	0	0	0	0	0	98671	0	0	191468	0	0	0	0	0	0	92787	0	0	102034	294838	0
2020-05-13		108375	0	-53262	0	-221364	96614	0	0	0	0	0	0	0	0	0	0	146207	0	0	0	0	0	0	0	0	0	0	0	0	0	0	0	98671	0	0	191468	0	0	0	0	0	0	92787	0	0	102034	294838	0
2020-05-20		0	0	0	0	0	0	0	0	0	0	0	0	0	0	0	0	0	0	0	0	0	0	0	0	0	0	0	0	0	0	0	0	0	0	0	0	0	0	0	0	0	0	0	0	0	0	0	0
2020-05-20		0	0	0	0	0	0	0	0	0	0	0	0	0	0	0	0	0	0	0	0	0	0	0	0	0	0	0	0	0	0	0	0	0	0	0	0	0	0	0	0	0	0	0	0	0	0	0	0
2020-05-27		0	0	0	-361873	0	0	0	0	0	0	0	0	0	0	0	0	0	0	0	0	0	0	0	0	0	0	0	0	0	0	0	0	0	0	0	0	0	0	0	0	0	0	0	0	0	0	0	0
2020-05-27		0	0	0	-361873	0	0	0	0	0	0	0	0	0	0	0	0	0	0	0	0	0	0	0	0	0	0	0	0	0	0	0	0	0	0	0	0	0	0	0	0	0	0	0	0	0	0	0	0
2020-06-08		0	0	0	0	0	0	165731	0	0	0	0	0	0	0	0	0	0	0	0	0	0	0	0	0	0	0	0	0	0	0	0	0	0	0	0	0	0	0	0	0	0	0	0	0	0	0	0	0
2020-06-08		0	0	0	0	0	0	165731	0	0	0	0	0	0	0	0	0	0	0	0	0	0	0	0	0	0	0	0	0	0	0	0	0	0	0	0	0	0	0	0	0	0	0	0	0	0	0	0	0
2020-06-10		0	0	0	0	0	0	0	0	0	0	0	0	0	0	0	0	0	0	0	0	0	0	0	0	0	0	0	0	0	0	0	0	0	0	0	0	0	0	0	0	0	0	0	0	0	0	0	0
2020-06-10		0	0	0	0	0	0	0	0	0	0	0	0	0	0	0	0	0	0	0	0	0	0	0	0	0	0	0	0	0	0	0	0	0	0	0	0	0	0	0	0	0	0	0	0	0	0	0	0
2020-06-17		0	0	0	0	0	0	0	0	0	0	0	0	0	0	0	0	0	0	0	0	0	0	0	0	0	0	149136	0	0	0	0	0	0	0	0	0	0	0	0	0	0	0	0	0	0	0	0	0
2020-06-17		0	0	0	0	0	0	0	0	0	0	0	0	0	0	0	0	0	0	0	0	0	0	0	0	0	0	149136	0	0	0	0	0	0	0	0	0	0	0	0	0	0	0	0	0	0	0	0	0
2020-06-19		0	0	0	361873	0	0	0	0	0	0	0	0	0	0	0	0	0	0	0	0	0	0	0	0	0	0	0	0	0	0	0	0	0	0	0	0	0	0	0	0	0	0	0	0	0	0	0	0
2020-06-19		0	0	0	361873	0	0	0	0	0	0	0	0	0	0	0	0	0	0	0	0	0	0	0	0	0	0	0	0	0	0	0	0	0	0	0	0	0	0	0	0	0	0	0	0	0	0	0	0
2020-06-22		0	0	0	0	0	0	0	0	0	0	0	0	0	0	0	0	0	0	0	0	0	0	0	0	0	0	0	0	35923	0	33437	0	0	0	0	0	0	0	0	0	0	0	0	0	0	0	0	0
2020-06-22		0	0	0	0	0	0	0	0	0	0	0	0	0	0	0	0	0	0	0	0	0	0	0	0	0	0	0	0	35923	0	33437	0	0	0	0	0	0	0	0	0	0	0	0	0	0	0	0	0
2020-06-24		0	0	0	0	0	0	0	0	0	0	0	0	0	0	0	0	0	0	0	0	0	0	0	0	0	0	0	0	0	0	0	0	0	0	0	0	0	0	0	0	0	0	0	0	0	0	0	0
2020-06-24		0	0	0	0	0	0	0	0	0	0	0	0	0	0	0	0	0	0	0	0	0	0	0	0	0	0	0	0	0	0	0	0	0	0	0	0	0	0	0	0	0	0	0	0	0	0	0	0
2020-07-08		0	0	0	0	221364	0	0	0	0	0	0	0	0	0	0	0	0	0	0	0	0	0	0	0	0	0	0	0	0	0	0	0	0	0	0	0	0	0	0	0	0	0	0	0	0	0	0	0
2020-07-08		0	0	0	0	221364	0	0	0	0	0	0	0	0	0	0	0	0	0	0	0	0	0	0	0	0	0	0	0	0	0	0	0	0	0	0	0	0	0	0	0	0	0	0	0	0	0	0	0
2020-07-09		0	0	0	0	0	0	0	0	0	0	0	0	0	0	0	0	0	0	0	0	0	0	0	0	0	0	0	0	0	0	0	0	0	0	0	0	0	0	0	0	0	0	0	0	0	0	0	0
2020-07-09		0	0	0	0	0	0	0	0	0	0	0	0	0	0	0	0	0	0	0	0	0	0	0	0	0	0	0	0	0	0	0	0	0	0	0	0	0	0	0	0	0	0	0	0	0	0	0	0
2020-07-13		0	0	0	0	0	0	0	0	0	0	0	0	0	0	0	0	0	0	0	0	0	0	0	0	0	0	0	0	0	0	0	0	0	0	0	0	0	0	0	0	0	0	0	0	0	0	0	0
2020-07-13		0	0	0	0	0	0	0	0	0	0	0	0	0	0	0	0	0	0	0	0	0	0	0	0	0	0	0	0	0	0	0	0	0	0	0	0	0	0	0	0	0	0	0	0	0	0	0	0
2020-07-20		0	0	0	0	0	0	0	0	0	0	0	0	0	0	0	0	0	0	0	0	0	0	0	0	0	0	0	0	0	0	0	0	0	0	0	0	0	0	0	0	0	0	0	0	0	0	0	0
2020-07-20		0	0	0	0	0	0	0	0	0	0	0	0	0	0	0	0	0	0	0	0	0	0	0	0	0	0	0	0	0	0	0	0	0	0	0	0	0	0	0	0	0	0	0	0	0	0	0	0
[truncated: 72 more columns]

## Sheet: Indices
Alto Hospicio	0.0775547
Ancud	0.145187
Angol	0.155595
Antofagasta	0.0506439
Arica	0.0834324
Buin	0.0804088
Calama	0.0458508
Calera	0.157685
Cartagena	0.0686537
Castro	0.101257
Cauquenes	0.2
Cerrillos	0.0647616
Cerro Navia	0.0758576
Chiguayante	0.0871497
Chillán	0.116661
Chillán Viejo	0.191026
Colina	0.0639585
Concepción	0.076952
Conchalí	0.0743202
Concón	0.0241616
Constitución	0.0754143
Copiapó	0.0626112
Coquimbo	0.134088
Coronel	0.113553
Coyhaique	0.0278375
Curanilahue	0.123043
Curicó	0.0985131
El Bosque	0.0958406
El Monte	0.0872839
Estación Central	0.0580693
Graneros	0.0701166
Hualpén	0.105299
Huechuraba	0.0563806
Illapel	0.120242
Independencia	0.0850284
Iquique	0.043836
Isla de Maipo	0.0833296
La Cisterna	0.0659649
La Florida	0.0449806
La Granja	0.047512
La Ligua	0.16663
La Pintana	0.141421
La Reina	0.00985902
La Serena	0.102443
La Unión	0.133494
Lampa	0.0360747
Las Condes	0.00190685
Lautaro	0.167955
Lebu	0.132473
Limache	0.0444495
Linares	0.113401
Lo Barnechea	0.028421
Lo Espejo	0.0668657
Lo Prado	0.0577887
Los Andes	0.070067
Los Ángeles	0.174154
Lota	0.1813
Machalí	0.0724185
Macul	0.0745448
Maipú	0.0256954
Maule	0.110322
Melipilla	0.0516761
Molina	0.130506
Mulchén	0.148012
Nacimiento	0.173532
Ñuñoa	0.00898452
Osorno	0.0851827
Ovalle	0.0574172
Padre Hurtado	0.0877539
Padre Las Casas	0.196222
Paine	0.042398
Parral	0.169114
Pedro Aguirre Cerda	0.0621148
Penco	0.0858659
Peñaflor	0.048901
Peñalolén	0.0436937
Providencia	0.00431632
Pudahuel	0.0824553
Puente Alto	0.0729388
Puerto Montt	0.114222
Puerto Varas	0.0587428
Punta Arenas	0.0207492
Quilicura	0.0568292
Quillota	0.0992999
Quilpué	0.0525402
Quinta Normal	0.0372703
Quintero	0.0528949
Rancagua	0.106387
Recoleta	0.0689447
Renca	0.0372965
San Antonio	0.0751098
San Bernardo	0.0942457
San Carlos	0.13799
San Clemente	0.166506
San Felipe	0.0817002
San Fernando	0.101232
San Javier	0.200219
San Joaquín	0.0523896
San José de Maipo	0.0599032
San Miguel	0.0484696
San Pedro de la Paz	0.121704
San Ramón	0.0460297
San Vicente	0.0710806
Santa Cruz	0.0496429
Santiago	0.0408483
Talagante	0.0370787
Talca	0.0798159
Talcahuano	0.0791433
Temuco	0.103716
Teno	0.0915302
Tocopilla	0.104041
Tomé	0.0727296
Valdivia	0.076393
Vallenar	0.0883326
Valparaíso	0.0707837
Victoria	0.224979
Villa Alemana	0.0373137
Villarrica	0.125148
Viña del Mar	0.0517866
Vitacura	0.00134706

## Sheet: Calculos
date	D	DAlto Hospicio	DAncud	DAngol	DAntofagasta	DArica	DBuin	DCalama	DCalera	DCartagena	DCastro	DCauquenes	DCerrillos	DCerro Navia	DChiguayante	DChillán	DChillán Viejo	DColina	DConcepción	DConchalí	DConcón	DConstitución	DCopiapó	DCoquimbo	DCoronel	DCoyhaique	DCuranilahue	DCuricó	DEl Bosque	DEl Monte	DEstación Central	DGraneros	DHualpén	DHuechuraba	DIllapel	DIndependencia	DIquique	DIsla de Maipo	DLa Cisterna	DLa Florida	DLa Granja	DLa Ligua	DLa Pintana	DLa Reina	DLa Serena	DLa Unión	DLampa	DLas Condes	DLautaro
2020-03-24		0	0	0	0	0	0	0	0	0	0	0	0	0	0	0	0	0	0	0	0	0	0	0	0	0	0	0	0	0	0	0	0	0	0	1	0	0	0	0	0	0	0	0	0	0	0	1	0
2020-03-24		0	0	0	0	0	0	0	0	0	0	0	0	0	0	0	0	0	0	0	0	0	0	0	0	0	0	0	0	0	0	0	0	0	0	1	0	0	0	0	0	0	0	0	0	0	0	1	0
2020-03-27		0	0	0	0	0	0	0	0	0	0	0	0	0	0	0	0	0	0	0	0	0	0	0	0	0	0	0	0	0	0	0	0	0	0	0	0	0	0	0	0	0	0	0	0	0	0	0	0
2020-03-27		0	0	0	0	0	0	0	0	0	0	0	0	0	0	0	0	0	0	0	0	0	0	0	0	0	0	0	0	0	0	0	0	0	0	0	0	0	0	0	0	0	0	0	0	0	0	0	0
2020-03-30		0	0	0	0	0	0	0	0	0	0	0	0	0	0	1	1	0	0	0	0	0	0	0	0	0	0	0	0	0	0	0	0	0	0	-1	0	0	0	0	0	0	0	0	0	0	0	0	0
2020-03-30		0	0	0	0	0	0	0	0	0	0	0	0	0	0	1	1	0	0	0	0	0	0	0	0	0	0	0	0	0	0	0	0	0	0	-1	0	0	0	0	0	0	0	0	0	0	0	0	0
2020-03-31		0	0	0	0	0	0	0	0	0	0	0	0	0	0	0	0	0	0	0	0	0	0	0	0	0	0	0	0	0	0	0	0	0	0	0	0	0	0	0	0	0	0	0	0	0	0	0	0
2020-03-31		0	0	0	0	0	0	0	0	0	0	0	0	0	0	0	0	0	0	0	0	0	0	0	0	0	0	0	0	0	0	0	0	0	0	0	0	0	0	0	0	0	0	0	0	0	0	0	0
2020-04-02		0	0	0	0	0	0	0	0	0	0	0	0	0	0	0	0	0	0	0	0	0	0	0	0	0	0	0	0	0	0	0	1	0	0	0	0	0	0	0	0	0	0	0	0	0	0	0	0
2020-04-02		0	0	0	0	0	0	0	0	0	0	0	0	0	0	0	0	0	0	0	0	0	0	0	0	0	0	0	0	0	0	0	1	0	0	0	0	0	0	0	0	0	0	0	0	0	0	0	0
2020-04-06		0	0	0	0	0	0	0	0	0	0	0	0	0	0	0	0	0	0	0	0	0	0	0	0	0	0	0	0	0	0	0	0	0	0	0	0	0	0	0	0	0	0	0	0	0	0	0	0
2020-04-06		0	0	0	0	0	0	0	0	0	0	0	0	0	0	0	0	0	0	0	0	0	0	0	0	0	0	0	0	0	0	0	0	0	0	0	0	0	0	0	0	0	0	0	0	0	0	0	0
2020-04-07		0	0	0	0	0	0	0	0	0	0	0	0	0	0	0	0	0	0	0	0	0	0	0	0	0	0	0	0	0	0	0	0	0	0	0	0	0	0	0	0	0	0	0	0	0	0	0	0
2020-04-07		0	0	0	0	0	0	0	0	0	0	0	0	0	0	0	0	0	0	0	0	0	0	0	0	0	0	0	0	0	0	0	0	0	0	0	0	0	0	0	0	0	0	0	0	0	0	0	0
2020-04-14		0	0	0	0	1	0	0	0	0	0	0	0	0	0	0	0	0	0	0	0	0	0	0	0	0	0	0	1	0	0	0	-1	0	0	0	0	0	0	0	0	0	0	0	0	0	0	-1	0
2020-04-14		0	0	0	0	1	0	0	0	0	0	0	0	0	0	0	0	0	0	0	0	0	0	0	0	0	0	0	1	0	0	0	-1	0	0	0	0	0	0	0	0	0	0	0	0	0	0	-1	0
2020-04-21		0	0	0	0	0	0	0	0	0	0	0	0	0	0	-1	-1	0	0	0	0	0	0	0	0	0	0	0	0	0	0	0	0	0	0	1	0	0	0	0	0	0	0	0	0	0	0	0	0
2020-04-21		0	0	0	0	0	0	0	0	0	0	0	0	0	0	-1	-1	0	0	0	0	0	0	0	0	0	0	0	0	0	0	0	0	0	0	1	0	0	0	0	0	0	0	0	0	0	0	0	0
2020-04-28		0	0	1	0	0	0	0	0	0	0	0	0	0	0	0	0	0	0	0	0	0	0	0	0	0	0	0	0	0	1	0	0	0	0	0	0	0	0	0	0	0	1	0	0	0	0	0	0
2020-04-28		0	0	1	0	0	0	0	0	0	0	0	0	0	0	0	0	0	0	0	0	0	0	0	0	0	0	0	0	0	1	0	0	0	0	0	0	0	0	0	0	0	1	0	0	0	0	0	0
2020-05-04		0	0	0	1	0	0	0	0	0	0	0	1	0	0	0	0	0	0	0	0	0	0	0	0	0	0	0	0	0	0	0	0	0	0	0	0	0	0	0	0	0	0	0	0	0	0	0	0
2020-05-04		0	0	0	1	0	0	0	0	0	0	0	1	0	0	0	0	0	0	0	0	0	0	0	0	0	0	0	0	0	0	0	0	0	0	0	0	0	0	0	0	0	0	0	0	0	0	0	0
2020-05-06		0	0	0	0	0	0	0	0	0	0	0	0	1	0	0	0	0	0	1	0	0	0	0	0	0	0	0	0	0	0	0	0	0	0	0	0	0	1	1	1	0	0	0	0	0	0	0	0
2020-05-06		0	0	0	0	0	0	0	0	0	0	0	0	1	0	0	0	0	0	1	0	0	0	0	0	0	0	0	0	0	0	0	0	0	0	0	0	0	1	1	1	0	0	0	0	0	0	0	0
2020-05-13		1	0	-1	0	-1	1	0	0	0	0	0	0	0	0	0	0	1	0	0	0	0	0	0	0	0	0	0	0	0	0	0	0	1	0	0	1	0	0	0	0	0	0	1	0	0	1	1	0
2020-05-13		1	0	-1	0	-1	1	0	0	0	0	0	0	0	0	0	0	1	0	0	0	0	0	0	0	0	0	0	0	0	0	0	0	1	0	0	1	0	0	0	0	0	0	1	0	0	1	1	0
2020-05-20		0	0	0	0	0	0	0	0	0	0	0	0	0	0	0	0	0	0	0	0	0	0	0	0	0	0	0	0	0	0	0	0	0	0	0	0	0	0	0	0	0	0	0	0	0	0	0	0
2020-05-20		0	0	0	0	0	0	0	0	0	0	0	0	0	0	0	0	0	0	0	0	0	0	0	0	0	0	0	0	0	0	0	0	0	0	0	0	0	0	0	0	0	0	0	0	0	0	0	0
2020-05-27		0	0	0	-1	0	0	0	0	0	0	0	0	0	0	0	0	0	0	0	0	0	0	0	0	0	0	0	0	0	0	0	0	0	0	0	0	0	0	0	0	0	0	0	0	0	0	0	0
2020-05-27		0	0	0	-1	0	0	0	0	0	0	0	0	0	0	0	0	0	0	0	0	0	0	0	0	0	0	0	0	0	0	0	0	0	0	0	0	0	0	0	0	0	0	0	0	0	0	0	0
2020-06-08		0	0	0	0	0	0	1	0	0	0	0	0	0	0	0	0	0	0	0	0	0	0	0	0	0	0	0	0	0	0	0	0	0	0	0	0	0	0	0	0	0	0	0	0	0	0	0	0
2020-06-08		0	0	0	0	0	0	1	0	0	0	0	0	0	0	0	0	0	0	0	0	0	0	0	0	0	0	0	0	0	0	0	0	0	0	0	0	0	0	0	0	0	0	0	0	0	0	0	0
2020-06-10		0	0	0	0	0	0	0	0	0	0	0	0	0	0	0	0	0	0	0	0	0	0	0	0	0	0	0	0	0	0	0	0	0	0	0	0	0	0	0	0	0	0	0	0	0	0	0	0
2020-06-10		0	0	0	0	0	0	0	0	0	0	0	0	0	0	0	0	0	0	0	0	0	0	0	0	0	0	0	0	0	0	0	0	0	0	0	0	0	0	0	0	0	0	0	0	0	0	0	0
2020-06-17		0	0	0	0	0	0	0	0	0	0	0	0	0	0	0	0	0	0	0	0	0	0	0	0	0	0	1	0	0	0	0	0	0	0	0	0	0	0	0	0	0	0	0	0	0	0	0	0
2020-06-17		0	0	0	0	0	0	0	0	0	0	0	0	0	0	0	0	0	0	0	0	0	0	0	0	0	0	1	0	0	0	0	0	0	0	0	0	0	0	0	0	0	0	0	0	0	0	0	0
2020-06-19		0	0	0	1	0	0	0	0	0	0	0	0	0	0	0	0	0	0	0	0	0	0	0	0	0	0	0	0	0	0	0	0	0	0	0	0	0	0	0	0	0	0	0	0	0	0	0	0
2020-06-19		0	0	0	1	0	0	0	0	0	0	0	0	0	0	0	0	0	0	0	0	0	0	0	0	0	0	0	0	0	0	0	0	0	0	0	0	0	0	0	0	0	0	0	0	0	0	0	0
2020-06-22		0	0	0	0	0	0	0	0	0	0	0	0	0	0	0	0	0	0	0	0	0	0	0	0	0	0	0	0	1	0	1	0	0	0	0	0	0	0	0	0	0	0	0	0	0	0	0	0
2020-06-22		0	0	0	0	0	0	0	0	0	0	0	0	0	0	0	0	0	0	0	0	0	0	0	0	0	0	0	0	1	0	1	0	0	0	0	0	0	0	0	0	0	0	0	0	0	0	0	0
2020-06-24		0	0	0	0	0	0	0	0	0	0	0	0	0	0	0	0	0	0	0	0	0	0	0	0	0	0	0	0	0	0	0	0	0	0	0	0	0	0	0	0	0	0	0	0	0	0	0	0
2020-06-24		0	0	0	0	0	0	0	0	0	0	0	0	0	0	0	0	0	0	0	0	0	0	0	0	0	0	0	0	0	0	0	0	0	0	0	0	0	0	0	0	0	0	0	0	0	0	0	0
2020-07-08		0	0	0	0	1	0	0	0	0	0	0	0	0	0	0	0	0	0	0	0	0	0	0	0	0	0	0	0	0	0	0	0	0	0	0	0	0	0	0	0	0	0	0	0	0	0	0	0
2020-07-08		0	0	0	0	1	0	0	0	0	0	0	0	0	0	0	0	0	0	0	0	0	0	0	0	0	0	0	0	0	0	0	0	0	0	0	0	0	0	0	0	0	0	0	0	0	0	0	0
2020-07-09		0	0	0	0	0	0	0	0	0	0	0	0	0	0	0	0	0	0	0	0	0	0	0	0	0	0	0	0	0	0	0	0	0	0	0	0	0	0	0	0	0	0	0	0	0	0	0	0
2020-07-09		0	0	0	0	0	0	0	0	0	0	0	0	0	0	0	0	0	0	0	0	0	0	0	0	0	0	0	0	0	0	0	0	0	0	0	0	0	0	0	0	0	0	0	0	0	0	0	0
2020-07-13		0	0	0	0	0	0	0	0	0	0	0	0	0	0	0	0	0	0	0	0	0	0	0	0	0	0	0	0	0	0	0	0	0	0	0	0	0	0	0	0	0	0	0	0	0	0	0	0
2020-07-13		0	0	0	0	0	0	0	0	0	0	0	0	0	0	0	0	0	0	0	0	0	0	0	0	0	0	0	0	0	0	0	0	0	0	0	0	0	0	0	0	0	0	0	0	0	0	0	0
2020-07-20		0	0	0	0	0	0	0	0	0	0	0	0	0	0	0	0	0	0	0	0	0	0	0	0	0	0	0	0	0	0	0	0	0	0	0	0	0	0	0	0	0	0	0	0	0	0	0	0
2020-07-20		0	0	0	0	0	0	0	0	0	0	0	0	0	0	0	0	0	0	0	0	0	0	0	0	0	0	0	0	0	0	0	0	0	0	0	0	0	0	0	0	0	0	0	0	0	0	0	0
date	D	DAlto Hospicio	DAncud	DAngol	DAntofagasta	DArica	DBuin	DCalama	DCalera	DCartagena	DCastro	DCauquenes	DCerrillos	DCerro Navia	DChiguayante	DChillán	DChillán Viejo	DColina	DConcepción	DConchalí	DConcón	DConstitución	DCopiapó	DCoquimbo	DCoronel	DCoyhaique	DCuranilahue	DCuricó	DEl Bosque	DEl Monte	DEstación Central	DGraneros	DHualpén	DHuechuraba	DIllapel	DIndependencia	DIquique	DIsla de Maipo	DLa Cisterna	DLa Florida	DLa Granja	DLa Ligua	DLa Pintana	DLa Reina	DLa Serena	DLa Unión	DLampa	DLas Condes	DLautaro
2020-03-24		0	0	0	0	0	0	0	0	0	0	0	0	0	0	0	0	0	0	0	0	0	0	0	0	0	0	0	0	0	0	0	0	0	0	100281	0	0	0	0	0	0	0	0	0	0	0	294838	0
2020-03-24		0	0	0	0	0	0	0	0	0	0	0	0	0	0	0	0	0	0	0	0	0	0	0	0	0	0	0	0	0	0	0	0	0	0	100281	0	0	0	0	0	0	0	0	0	0	0	294838	0
2020-03-27		0	0	0	0	0	0	0	0	0	0	0	0	0	0	0	0	0	0	0	0	0	0	0	0	0	0	0	0	0	0	0	0	0	0	0	0	0	0	0	0	0	0	0	0	0	0	0	0
2020-03-27		0	0	0	0	0	0	0	0	0	0	0	0	0	0	0	0	0	0	0	0	0	0	0	0	0	0	0	0	0	0	0	0	0	0	0	0	0	0	0	0	0	0	0	0	0	0	0	0
2020-03-30		0	0	0	0	0	0	0	0	0	0	0	0	0	0	184739	30907	0	0	0	0	0	0	0	0	0	0	0	0	0	0	0	0	0	0	-100281	0	0	0	0	0	0	0	0	0	0	0	0	0
2020-03-30		0	0	0	0	0	0	0	0	0	0	0	0	0	0	184739	30907	0	0	0	0	0	0	0	0	0	0	0	0	0	0	0	0	0	0	-100281	0	0	0	0	0	0	0	0	0	0	0	0	0
2020-03-31		0	0	0	0	0	0	0	0	0	0	0	0	0	0	0	0	0	0	0	0	0	0	0	0	0	0	0	0	0	0	0	0	0	0	0	0	0	0	0	0	0	0	0	0	0	0	0	0
2020-03-31		0	0	0	0	0	0	0	0	0	0	0	0	0	0	0	0	0	0	0	0	0	0	0	0	0	0	0	0	0	0	0	0	0	0	0	0	0	0	0	0	0	0	0	0	0	0	0	0
2020-04-02		0	0	0	0	0	0	0	0	0	0	0	0	0	0	0	0	0	0	0	0	0	0	0	0	0	0	0	0	0	0	0	91773	0	0	0	0	0	0	0	0	0	0	0	0	0	0	0	0
2020-04-02		0	0	0	0	0	0	0	0	0	0	0	0	0	0	0	0	0	0	0	0	0	0	0	0	0	0	0	0	0	0	0	91773	0	0	0	0	0	0	0	0	0	0	0	0	0	0	0	0
2020-04-06		0	0	0	0	0	0	0	0	0	0	0	0	0	0	0	0	0	0	0	0	0	0	0	0	0	0	0	0	0	0	0	0	0	0	0	0	0	0	0	0	0	0	0	0	0	0	0	0
2020-04-06		0	0	0	0	0	0	0	0	0	0	0	0	0	0	0	0	0	0	0	0	0	0	0	0	0	0	0	0	0	0	0	0	0	0	0	0	0	0	0	0	0	0	0	0	0	0	0	0
2020-04-07		0	0	0	0	0	0	0	0	0	0	0	0	0	0	0	0	0	0	0	0	0	0	0	0	0	0	0	0	0	0	0	0	0	0	0	0	0	0	0	0	0	0	0	0	0	0	0	0
2020-04-07		0	0	0	0	0	0	0	0	0	0	0	0	0	0	0	0	0	0	0	0	0	0	0	0	0	0	0	0	0	0	0	0	0	0	0	0	0	0	0	0	0	0	0	0	0	0	0	0
2020-04-14		0	0	0	0	221364	0	0	0	0	0	0	0	0	0	0	0	0	0	0	0	0	0	0	0	0	0	0	162505	0	0	0	-91773	0	0	0	0	0	0	0	0	0	0	0	0	0	0	-294838	0
2020-04-14		0	0	0	0	221364	0	0	0	0	0	0	0	0	0	0	0	0	0	0	0	0	0	0	0	0	0	0	162505	0	0	0	-91773	0	0	0	0	0	0	0	0	0	0	0	0	0	0	-294838	0
2020-04-21		0	0	0	0	0	0	0	0	0	0	0	0	0	0	-184739	-30907	0	0	0	0	0	0	0	0	0	0	0	0	0	0	0	0	0	0	100281	0	0	0	0	0	0	0	0	0	0	0	0	0
2020-04-21		0	0	0	0	0	0	0	0	0	0	0	0	0	0	-184739	-30907	0	0	0	0	0	0	0	0	0	0	0	0	0	0	0	0	0	0	100281	0	0	0	0	0	0	0	0	0	0	0	0	0
2020-04-28		0	0	53262	0	0	0	0	0	0	0	0	0	0	0	0	0	0	0	0	0	0	0	0	0	0	0	0	0	0	147041	0	0	0	0	0	0	0	0	0	0	0	177335	0	0	0	0	0	0
2020-04-28		0	0	53262	0	0	0	0	0	0	0	0	0	0	0	0	0	0	0	0	0	0	0	0	0	0	0	0	0	0	147041	0	0	0	0	0	0	0	0	0	0	0	177335	0	0	0	0	0	0
2020-05-04		0	0	0	361873	0	0	0	0	0	0	0	80832	0	0	0	0	0	0	0	0	0	0	0	0	0	0	0	0	0	0	0	0	0	0	0	0	0	0	0	0	0	0	0	0	0	0	0	0
2020-05-04		0	0	0	361873	0	0	0	0	0	0	0	80832	0	0	0	0	0	0	0	0	0	0	0	0	0	0	0	0	0	0	0	0	0	0	0	0	0	0	0	0	0	0	0	0	0	0	0	0
2020-05-06		0	0	0	0	0	0	0	0	0	0	0	0	132622	0	0	0	0	0	126955	0	0	0	0	0	0	0	0	0	0	0	0	0	0	0	0	0	0	90119	366916	116571	0	0	0	0	0	0	0	0
2020-05-06		0	0	0	0	0	0	0	0	0	0	0	0	132622	0	0	0	0	0	126955	0	0	0	0	0	0	0	0	0	0	0	0	0	0	0	0	0	0	90119	366916	116571	0	0	0	0	0	0	0	0
2020-05-13		108375	0	-53262	0	-221364	96614	0	0	0	0	0	0	0	0	0	0	146207	0	0	0	0	0	0	0	0	0	0	0	0	0	0	0	98671	0	0	191468	0	0	0	0	0	0	92787	0	0	102034	294838	0
2020-05-13		108375	0	-53262	0	-221364	96614	0	0	0	0	0	0	0	0	0	0	146207	0	0	0	0	0	0	0	0	0	0	0	0	0	0	0	98671	0	0	191468	0	0	0	0	0	0	92787	0	0	102034	294838	0
2020-05-20		0	0	0	0	0	0	0	0	0	0	0	0	0	0	0	0	0	0	0	0	0	0	0	0	0	0	0	0	0	0	0	0	0	0	0	0	0	0	0	0	0	0	0	0	0	0	0	0
2020-05-20		0	0	0	0	0	0	0	0	0	0	0	0	0	0	0	0	0	0	0	0	0	0	0	0	0	0	0	0	0	0	0	0	0	0	0	0	0	0	0	0	0	0	0	0	0	0	0	0
2020-05-27		0	0	0	-361873	0	0	0	0	0	0	0	0	0	0	0	0	0	0	0	0	0	0	0	0	0	0	0	0	0	0	0	0	0	0	0	0	0	0	0	0	0	0	0	0	0	0	0	0
2020-05-27		0	0	0	-361873	0	0	0	0	0	0	0	0	0	0	0	0	0	0	0	0	0	0	0	0	0	0	0	0	0	0	0	0	0	0	0	0	0	0	0	0	0	0	0	0	0	0	0	0
2020-06-08		0	0	0	0	0	0	165731	0	0	0	0	0	0	0	0	0	0	0	0	0	0	0	0	0	0	0	0	0	0	0	0	0	0	0	0	0	0	0	0	0	0	0	0	0	0	0	0	0
2020-06-08		0	0	0	0	0	0	165731	0	0	0	0	0	0	0	0	0	0	0	0	0	0	0	0	0	0	0	0	0	0	0	0	0	0	0	0	0	0	0	0	0	0	0	0	0	0	0	0	0
2020-06-10		0	0	0	0	0	0	0	0	0	0	0	0	0	0	0	0	0	0	0	0	0	0	0	0	0	0	0	0	0	0	0	0	0	0	0	0	0	0	0	0	0	0	0	0	0	0	0	0
2020-06-10		0	0	0	0	0	0	0	0	0	0	0	0	0	0	0	0	0	0	0	0	0	0	0	0	0	0	0	0	0	0	0	0	0	0	0	0	0	0	0	0	0	0	0	0	0	0	0	0
2020-06-17		0	0	0	0	0	0	0	0	0	0	0	0	0	0	0	0	0	0	0	0	0	0	0	0	0	0	149136	0	0	0	0	0	0	0	0	0	0	0	0	0	0	0	0	0	0	0	0	0
2020-06-17		0	0	0	0	0	0	0	0	0	0	0	0	0	0	0	0	0	0	0	0	0	0	0	0	0	0	149136	0	0	0	0	0	0	0	0	0	0	0	0	0	0	0	0	0	0	0	0	0
2020-06-19		0	0	0	361873	0	0	0	0	0	0	0	0	0	0	0	0	0	0	0	0	0	0	0	0	0	0	0	0	0	0	0	0	0	0	0	0	0	0	0	0	0	0	0	0	0	0	0	0
2020-06-19		0	0	0	361873	0	0	0	0	0	0	0	0	0	0	0	0	0	0	0	0	0	0	0	0	0	0	0	0	0	0	0	0	0	0	0	0	0	0	0	0	0	0	0	0	0	0	0	0
2020-06-22		0	0	0	0	0	0	0	0	0	0	0	0	0	0	0	0	0	0	0	0	0	0	0	0	0	0	0	0	35923	0	33437	0	0	0	0	0	0	0	0	0	0	0	0	0	0	0	0	0
2020-06-22		0	0	0	0	0	0	0	0	0	0	0	0	0	0	0	0	0	0	0	0	0	0	0	0	0	0	0	0	35923	0	33437	0	0	0	0	0	0	0	0	0	0	0	0	0	0	0	0	0
2020-06-24		0	0	0	0	0	0	0	0	0	0	0	0	0	0	0	0	0	0	0	0	0	0	0	0	0	0	0	0	0	0	0	0	0	0	0	0	0	0	0	0	0	0	0	0	0	0	0	0
2020-06-24		0	0	0	0	0	0	0	0	0	0	0	0	0	0	0	0	0	0	0	0	0	0	0	0	0	0	0	0	0	0	0	0	0	0	0	0	0	0	0	0	0	0	0	0	0	0	0	0
2020-07-08		0	0	0	0	221364	0	0	0	0	0	0	0	0	0	0	0	0	0	0	0	0	0	0	0	0	0	0	0	0	0	0	0	0	0	0	0	0	0	0	0	0	0	0	0	0	0	0	0
2020-07-08		0	0	0	0	221364	0	0	0	0	0	0	0	0	0	0	0	0	0	0	0	0	0	0	0	0	0	0	0	0	0	0	0	0	0	0	0	0	0	0	0	0	0	0	0	0	0	0	0
2020-07-09		0	0	0	0	0	0	0	0	0	0	0	0	0	0	0	0	0	0	0	0	0	0	0	0	0	0	0	0	0	0	0	0	0	0	0	0	0	0	0	0	0	0	0	0	0	0	0	0
2020-07-09		0	0	0	0	0	0	0	0	0	0	0	0	0	0	0	0	0	0	0	0	0	0	0	0	0	0	0	0	0	0	0	0	0	0	0	0	0	0	0	0	0	0	0	0	0	0	0	0
2020-07-13		0	0	0	0	0	0	0	0	0	0	0	0	0	0	0	0	0	0	0	0	0	0	0	0	0	0	0	0	0	0	0	0	0	0	0	0	0	0	0	0	0	0	0	0	0	0	0	0
2020-07-13		0	0	0	0	0	0	0	0	0	0	0	0	0	0	0	0	0	0	0	0	0	0	0	0	0	0	0	0	0	0	0	0	0	0	0	0	0	0	0	0	0	0	0	0	0	0	0	0
2020-07-20		0	0	0	0	0	0	0	0	0	0	0	0	0	0	0	0	0	0	0	0	0	0	0	0	0	0	0	0	0	0	0	0	0	0	0	0	0	0	0	0	0	0	0	0	0	0	0	0
2020-07-20		0	0	0	0	0	0	0	0	0	0	0	0	0	0	0	0	0	0	0	0	0	0	0	0	0	0	0	0	0	0	0	0	0	0	0	0	0	0	0	0	0	0	0	0	0	0	0	0
[truncated: 192 more columns]
